# Supplementary material for: Selenium Status in Patients with Chronic Liver Disease: A Systematic Review and Meta-Analysis
Source: Nutrients. 2022 Feb 23;14(5):952. doi: 10.3390/nu14050952 (PMC8912406; doi:10.3390/nu14050952)
Supplement: Supplementary file 1 [file nutrients-14-00952-s001.zip]

Archive with 2 entries (2 files):
- supplementary material revised.pdf
- Supplementary Table revised.pdf
